# Supplementary material for: CO2 exposure drives a rapid pH response in live adult Drosophila
Source: PLoS One. 2024 Apr 16;19(4):e0302240. doi: 10.1371/journal.pone.0302240 (PMC11020609; doi:10.1371/journal.pone.0302240)
Supplement: S1 Data — (XLSX) [file pone.0302240.s023.xlsx]

## Sheet: Summary Fig 2C,Cprime, D
																			pH Recovery Time
																			control	1	5.25
																				1	5
																				1	4.75
																				1	3.75
																				1	5
																				1	3.25
																				1	4.75
																				1	4
																				1	5.5
																				1	5.25
																				1	5.5
																			Idgf-null	2	2
																				2	3
																				2	3
Control		Normalized Ratio																		2	2
	Time	Video 1	Video 3	Video 4	Video 5	Video 6	Video 7	Video 8	Video 9	Video 10	Video 11	Video 12	Average	SD	CL		p value control vs. Idgf-null			2	2.5		Median recovery time
	00:00:00	1.01498	1.00196	0.979564	0.902056	0.943684	0.881213	0.904453	0.979758	0.957522	0.894775	1.06494	0.945996	0.0579949	0.0389615		0.0302032			2	4.5		control	Idgf-null
	00:15:00	1.00877	0.995206	0.996934	0.94097	0.97658	0.95426	0.887266	0.956735	1.03679	0.987832	1.02374	0.974134	0.0422659	0.0283947		0.551673			2	5.25		5	3
	00:30:00	1.01681	1.00032	0.9812	0.975725	0.982364	0.977851	0.925781	0.974967	0.981801	1.02593	1.00855	0.984275	0.0268862	0.0180624		0.0813548			2	2.75
	00:45:00	1	1	1	1	1	1	1	1	1	1	1	1	0	NA		NA			2	5
	01:00:00	0.700385	1.02036	0.883943	0.813937	0.860949	0.996942	1.08815	0.678107	1.00624	0.806454	0.777452	0.885547	0.136429	0.0916543		0.84488			2	1.45		Average recovery time
	01:15:00	0.374887	0.784974	0.54969	0.554519	0.485821	0.67722	0.668783	0.440292	0.78945	0.532812	0.384352	0.585845	0.146301	0.0982861		0.904598			2	3.5			control	sxtΔ
	01:30:00	0.279966	0.562936	0.392131	0.443724	0.406037	0.442898	0.48762	0.377326	0.559291	0.423826	0.273625	0.437575	0.0944756	0.0634696		0.500338						Average	4.72727	3.17727
	01:45:00	0.24738	0.463041	0.342465	0.389068	0.397713	0.333389	0.351329	0.371487	0.461169	0.362979	0.238719	0.372002	0.0719329	0.0483252		0.143403						CL	0.500794	0.847966
	02:00:00	0.241668	0.438229	0.337057	0.383362	0.413082	0.321812	0.318512	0.369666	0.442391	0.347694	0.23177	0.361347	0.0703352	0.0472519		0.127625						SD	0.745441	1.26221
	02:15:00	0.289157	0.45569	0.379736	0.425852	0.466944	0.373379	0.35713	0.401956	0.459729	0.381687	0.292989	0.399126	0.0613471	0.0412135		0.145441						variance	0.555682	1.59318
	02:30:00	0.35114	0.487354	0.425741	0.465415	0.52447	0.443323	0.423033	0.447072	0.485213	0.402669	0.359717	0.445543	0.0531967	0.035738		0.0301885						p-value	0.00286991
	02:45:00	0.411279	0.505421	0.460536	0.511065	0.545943	0.518418	0.488296	0.52417	0.511712	0.411596	0.451564	0.488843	0.0455226	0.0305825		0.00655988
	03:00:00	0.464909	0.536178	0.490626	0.54984	0.571922	0.597871	0.561043	0.569373	0.536555	0.430375	0.55119	0.530869	0.0504309	0.0338799		0.00473651
	03:15:00	0.513325	0.574807	0.529991	0.590179	0.61656	0.659771	0.632834	0.644436	0.552201	0.461491	0.66966	0.57756	0.066475	0.0446585		0.00663518
	03:30:00	0.563229	0.623891	0.565248	0.638357	0.649775	0.720038	0.670442	0.718116	0.5716	0.48788	0.788561	0.620857	0.0866008	0.0581792		0.00324562
	03:45:00	0.609528	0.665532	0.593468	0.681302	0.695204	0.786822	0.6951	0.766689	0.610733	0.509193	0.840974	0.661357	0.0958524	0.0643945		0.00200326
	04:00:00	0.636307	0.691298	0.643947	0.707455	0.710212	0.846759	0.673233	0.784897	0.643434	0.570834	0.882257	0.690838	0.0944726	0.0634675		0.00137933
	04:15:00	0.68037	0.733357	0.665479	0.755381	0.736251	0.860958	0.681464	0.799931	0.691232	0.601737	0.89445	0.720616	0.087328	0.0586677		0.000310031
	04:30:00	0.719304	0.765241	0.699813	0.789769	0.764315	0.882345	0.59972	0.816204	0.708558	0.639456	0.89045	0.738473	0.0914155	0.0614138		0.000273253
	04:45:00	0.753127	0.786553	0.733536	0.835668	0.810155	0.921074	0.537731	0.86543	0.744616	0.660525	0.889283	0.764842	0.109605	0.0736338		0.00116561
	05:00:00	0.799953	0.8243	0.767081	0.878378	0.840056	0.933558	0.639206	0.881002	0.759323	0.688745	0.868767	0.80116	0.0882322	0.0592752		0.000361052
	05:15:00	0.812947	0.813129	0.808756	0.904017	0.872441	0.995027	0.810061	0.90956	0.780832	0.752477	0.855677	0.845925	0.0694592	0.0466633		0.00202449
	05:30:00	0.854807	0.858777	0.861432	0.958571	0.896449	1.01409	0.81013	0.955822	0.804125	0.737808	0.855768	0.875201	0.0791033	0.0531423		0.00841873
	05:45:00	0.865374	0.882438	0.904104	0.99719	0.90963	1.02701	0.91102	0.95902	0.840235	0.757709	0.85518	0.905373	0.0752457	0.0505508		0.00550854
	06:00:00	0.874505	0.924076	0.930068	0.997847	0.943703	1.02066	0.834052	0.979356	0.849246	0.797335	0.849443	0.915085	0.0731985	0.0491754		0.00216738
	06:15:00	0.910909	0.958167	0.956683	1.01526	0.953951	1.04952	0.916911	1.03447	0.883819	0.83646	0.853249	0.951616	0.0707749	0.0475472		0.00373391
	06:30:00	0.937989	0.954846	0.956769	1.06953	0.978232	1.10269	0.948345	1.04624	0.903041	0.861426	0.858814	0.97591	0.0797983	0.0536093		0.0051194
	06:45:00	0.963873	0.978133	1.03161	1.15646	0.985327	1.0784	1.05493	1.06411	0.928754	0.899197	0.863863	1.01408	0.0863243	0.0579935		0.0477646
	07:00:00	0.950936	0.999436	1.05679	1.28201	1.01385	1.10474	1.04272	1.09163	0.943649	0.95237	0.87008	1.04381	0.109649	0.0736633		0.242152
	07:15:00	0.997676	1.02265	1.05008	1.3696	1.01024	1.03688	1.15705	1.12289	0.96721	0.982859	0.932754	1.07171	0.121803	0.0818283		0.823803
	07:30:00	0.984219	1.02419	1.08631	1.21734	1.02118	1.09803	1.21313	1.05799	1.0058	1.03379	1.00654	1.0742	0.0804052	0.054017		0.840246
	07:45:00	0.979327	1.01849	1.11221	1.18774	1.03223	0.990724	1.20827	1.13848	0.977358	1.10922	0.91822	1.0754	0.0950406	0.0638491		0.310962
	08:00:00	0.96639	1.04264	1.12541	1.18548	1.04827	0.873907	1.1123	1.10817	1.00319	1.1159	0.890293	1.05817	0.100424	0.0674657		0.239634
	08:15:00	0.981351	1.07181	1.13683	1.15702	1.11308	1.04152	1.04809	1.14059	1.03486	1.16676	0.877716	1.08919	0.086948	0.0584125		0.288023
	08:30:00	0.995576	1.07221	1.18718	1.36528	1.09485	1.12353	1.17602	1.14685	1.00062	1.21394	0.892119	1.1376	0.127165	0.0854307		0.64204
	08:45:00	1.02961	1.11442	1.20803	1.39815	1.03783	1.09479	1.20232	1.13224	0.977813	1.23613	0.862422	1.14313	0.14409	0.096801		0.597612
	09:00:00	1.02921	1.1386	1.21857	1.53033	1.08275	1.05788	1.21073	1.15349	1.01614	1.28529	0.900473	1.1723	0.167094	0.112255		0.506871
	09:15:00	1.03812	1.11963	1.34637	1.4471	1.05115	1.0969	1.32939	1.17754	1.04828	1.26381	0.935249	1.19183	0.158572	0.10653		0.276207
	09:30:00	1.038	1.09987	1.16737	1.24022	1.03823	1.13132	1.36053	1.20456	1.03786	1.33333	0.893372	1.16513	0.139525	0.0937345		0.322896
	09:45:00	1.04222	1.11009	1.28618	1.34625	1.07154	1.06718	1.33202	1.23387	1.05518	1.37068	0.881586	1.19152	0.158502	0.106483		0.460039
	10:00:00	1.05586	1.10007	1.25164	1.47687	1.14186	0.996559	1.35663	1.22124	1.05168	1.37144	0.858456	1.20239	0.184041	0.12364		0.396968
Recovery time		5.25	5	4.75	3.75	5	3.25	4.75	4	5.5	5.25	5.5	4.72727
(Time to return to a ratio of 1.00)
Idgf-null		Normalized Ratio
	Time	Video 2	Video 13	Video 14	Video 15	Video 16	Video 17	Video 18	Video 19	Video 20	Video 21	Video 22	Average	SD	CL
	00:00:00	1.03161	0.944225	1.03376	0.993379	1.0193	0.983149	0.945853	0.970876	1.04597	1.03613	1.10443	1.00988	0.0479379	0.0322051
	00:15:00	0.980262	0.934288	0.974488	0.964233	0.992975	1.00946	0.97492	1.01086	1.00538	0.993998	1.02367	0.987686	0.0254574	0.0171025
	00:30:00	1.01197	0.986714	0.943698	1.05494	1.03447	1.01888	1.01631	1.02948	0.996122	0.982592	1.02265	1.00889	0.0302481	0.0203209
	00:45:00	1	1	1	1	1	1	1	1	1	1	1	1	0	NA
	01:00:00	0.967187	0.753427	0.87951	1.02912	0.95411	0.796315	0.787622	0.644478	0.997797	0.96779	0.976599	0.886723	0.123603	0.0830374
	01:15:00	0.562854	0.515492	0.473638	0.791492	0.582692	0.48297	0.507999	0.427011	0.809971	0.591156	0.574496	0.574525	0.122972	0.0826136
	01:30:00	0.459231	0.368958	0.397989	0.573942	0.373955	0.459546	0.410774	0.37595	0.643128	0.414859	0.464038	0.449306	0.0873733	0.0586982
	01:45:00	0.46193	0.32534	0.370286	0.461076	0.267166	0.468457	0.406089	0.349193	0.502744	0.409085	0.451289	0.406605	0.0719457	0.0483338
	02:00:00	0.457178	0.318162	0.358859	0.447819	0.244734	0.473046	0.406672	0.363452	0.427931	0.420178	0.448151	0.396926	0.0694058	0.0466274
	02:15:00	0.465751	0.368112	0.430335	0.450835	0.283958	0.488233	0.427039	0.45801	0.407053	0.458088	0.472558	0.428179	0.0584341	0.0392566
	02:30:00	0.538604	0.439029	0.494783	0.540045	0.351489	0.593695	0.460212	0.500677	0.471217	0.565637	0.524769	0.498196	0.0670601	0.0450516
	02:45:00	0.675872	0.500986	0.568024	0.599097	0.438254	0.634167	0.498041	0.558555	0.518013	0.639202	0.57841	0.56442	0.0712921	0.0478947
	03:00:00	0.761299	0.563985	0.656582	0.65653	0.512078	0.682543	0.564068	0.614379	0.524681	0.734601	0.62314	0.626717	0.0813802	0.0546719
	03:15:00	0.860774	0.624752	0.679338	0.726793	0.630109	0.715064	0.629342	0.691484	0.544666	0.851211	0.671565	0.693191	0.0949338	0.0637774
	03:30:00	0.917146	0.693467	0.773089	0.81365	0.738489	0.765773	0.695556	0.760508	0.607109	0.93641	0.729474	0.766425	0.0958094	0.0643656
	03:45:00	0.954631	0.753441	0.886679	0.903236	0.80841	0.787683	0.754515	0.835214	0.641714	1.01018	0.785026	0.829157	0.103866	0.0697785
	04:00:00	1.01114	0.808484	0.920348	0.974485	0.887524	0.809835	0.795286	0.896361	0.640623	1.04582	0.840084	0.875453	0.114654	0.0770253
	04:15:00	0.928349	0.88017	1.03544	1.06957	0.992472	0.838768	0.837708	0.92497	0.697124	1.03913	0.899877	0.922144	0.109646	0.0736609
	04:30:00	0.948163	0.918543	1.05801	1.13246	0.983273	0.860053	0.83008	0.963845	0.733178	1.07223	0.940983	0.949166	0.114782	0.0771115
	04:45:00	0.961053	0.965631	0.882721	1.08878	1.04842	0.868722	0.844908	1.00438	0.748509	1.08117	0.957047	0.950122	0.105972	0.0711929
	05:00:00	0.91484	0.991659	1.11697	1.03917	1.06899	0.896612	0.881664	1.05135	0.788558	1.10099	0.973802	0.984056	0.103645	0.06963
	05:15:00	0.943526	1.01549	1.33544	1.12538	1.09073	0.914099	0.8938	1.06789	0.812616	1.13059	0.977465	1.02791	0.14397	0.0967204
	05:30:00	0.99181	1.04697	1.51601	1.16614	1.14685	0.918682	0.846839	1.07509	0.841696	1.12873	1.01123	1.06273	0.187587	0.126023
	05:45:00	0.988846	1.07313	1.31436	1.22838	1.12764	0.934758	0.849888	1.08686	0.875269	1.16494	1.01912	1.06029	0.144991	0.0974064
	06:00:00	1.01425	1.08742	1.26188	1.10699	1.09754	0.959259	0.894025	1.1287	0.885659	1.21903	1.04328	1.06346	0.12061	0.0810268
	06:15:00	0.982561	1.04789	1.30491	1.17295	1.15834	0.960979	0.993665	1.1149	0.942811	1.09076	1.04374	1.07395	0.108892	0.0731549
	06:30:00	0.960497	1.04132	1.32714	1.17467	1.15508	0.985167	1.08315	1.14335	0.970173	1.14299	1.05758	1.09465	0.108925	0.0731767
	06:45:00	0.98446	0.99782	1.14528	1.09364	1.18054	0.9895	1.06766	1.17655	0.976962	1.13486	1.07344	1.07461	0.0783914	0.0526641
	07:00:00	0.99026	0.948553	1.45719	1.16082	1.18571	0.958223	0.969452	1.16193	0.996318	1.13034	1.09545	1.09584	0.150362	0.101015
	07:15:00	1.00657	0.969617	1.31544	0.825595	1.10921	0.953701	0.969124	1.16021	1.01898	1.11282	1.07593	1.04702	0.128885	0.0865858
	07:30:00	1.00752	0.97501	1.38806	1.05391	1.07724	0.961976	1.05646	1.11184	1.06074	1.08097	1.06888	1.0766	0.113018	0.0759265
	07:45:00	1.03563	0.989554	1.44166	1.14479	1.17106	0.966746	1.03155	1.12388	1.08897	1.14116	1.088	1.11118	0.127955	0.0859616
	08:00:00	1.01206	0.957271	1.36786	1.1744	1.13195	0.951318	1.0351	1.171	1.10584	1.10955	1.07783	1.09947	0.117636	0.0790292
	08:15:00	0.994923	1.0978	1.22472	1.11955	1.13396	0.949731	1.05481	1.27239	1.10688	1.15412	1.11857	1.11159	0.0918281	0.0616909
	08:30:00	0.980714	1.05052	1.42903	1.21003	1.16171	0.945334	1.04551	1.34635	1.13734	1.14419	1.12015	1.14281	0.145611	0.0978227
	08:45:00	0.992602	0.990891	1.28141	1.14448	1.20242	0.954537	1.07207	1.79443	1.15292	1.08301	1.11103	1.1618	0.231125	0.155272
	09:00:00	1.01335	0.977553	1.36659	1.15482	1.095	0.953184	1.10287	1.23121	1.15211	1.03021	1.0852	1.10565	0.119513	0.0802902
	09:15:00	0.97997	0.988048	1.24028	1.08916	1.15389	0.956102	1.14813	1.191	1.16067	1.06005	1.1918	1.10537	0.0971241	0.0652489
	09:30:00	0.994705	1.00603	1.1544	1.07257	1.21815	0.970545	1.04428	1.1698	1.17272	1.06945	1.12382	1.09059	0.0825472	0.055456
	09:45:00	1.00064	0.988895	1.33139	1.26994	1.20282	0.97767	1.03937	1.15336	1.15599	1.0537	1.12863	1.1184	0.117929	0.0792255
	10:00:00	1.01907	0.997577	1.20816	1.16691	1.25863	0.97643	1.0915	1.14492	1.2515	1.04124	1.12129	1.11611	0.0998695	0.0670933
Recovery time		2	3	3	2	2.5	4.5	5.25	2.75	5	1.45	3.5	3.17727
(Time to return to a ratio of 1.00)

## Sheet: S1 Video control, Fig 2
Control (yw; ; tpHusion)
File:	042823 belly mount wt.lif		Series 004					The normalized ratio is each ratio divided by the ratio at at the last frame before CO2 is turned on (frame 4, 45 seconds)
Objective	40x oil							CO2 is turned on at 1 minute, off at 2 minutes
Resolution	1024x1024				Gain	intensity
Bit depth	12 bit			pHluorin	1078.4	0.3
Pinhole (Airy Units)	2			FusionRed	842.6	0.15
zoom	0.75
Time (min)	Frame	pHluorin	FusionRed	ratio	Normalized ratio
00:00:00	1	1247.9	1024.08	1.21856	1.01498
00:15:00	2	1096.36	905.26	1.2111	1.00877
00:30:00	3	1156.42	947.3	1.22075	1.01681
00:45:00	4	1167.26	972.25	1.20058	1
01:00:00	5	792.12	942.03	0.840865	0.700385
01:15:00	6	355.37	789.57	0.45008	0.374887
01:30:00	7	255.63	760.53	0.336121	0.279966
01:45:00	8	231.08	778.05	0.296999	0.24738
02:00:00	9	229.6	791.34	0.290141	0.241668
02:15:00	10	267.24	769.8	0.347155	0.289157
02:30:00	11	315.41	748.18	0.42157	0.35114
02:45:00	12	379.74	769.06	0.493772	0.411279
03:00:00	13	422.66	757.24	0.558159	0.464909
03:15:00	14	473.48	768.28	0.616286	0.513325
03:30:00	15	521.64	771.43	0.676199	0.563229
03:45:00	16	569.76	778.59	0.731784	0.609528
04:00:00	17	638.81	836.21	0.763935	0.636307
04:15:00	18	680.22	832.75	0.816836	0.68037
04:30:00	19	718.42	831.91	0.863579	0.719304
04:45:00	20	753.54	833.39	0.904187	0.753127
05:00:00	21	807.7	841	0.960404	0.799953
05:15:00	22	839.12	859.75	0.976005	0.812947
05:30:00	23	881.62	859.06	1.02626	0.854807
05:45:00	24	940.06	904.82	1.03895	0.865374
06:00:00	25	959.68	914.06	1.04991	0.874505
06:15:00	26	981.75	897.71	1.09362	0.910909
06:30:00	27	1010.71	897.51	1.12613	0.937989
06:45:00	28	1048.97	906.47	1.1572	0.963873
07:00:00	29	1071.39	938.44	1.14167	0.950936
07:15:00	30	1076.75	898.95	1.19779	0.997676
07:30:00	31	1105.97	935.97	1.18163	0.984219
07:45:00	32	1117.38	950.35	1.17576	0.979327
08:00:00	33	1117.25	962.96	1.16022	0.96639
08:15:00	34	1074.2	911.74	1.17819	0.981351
08:30:00	35	1083.95	906.87	1.19527	0.995576
08:45:00	36	1115.86	902.71	1.23612	1.02961
09:00:00	37	1136.23	919.54	1.23565	1.02921
09:15:00	38	1143.07	917.14	1.24634	1.03812
09:30:00	39	1158.46	929.6	1.24619	1.038
09:45:00	40	1149.11	918.36	1.25126	1.04222
10:00:00	41	1216.99	960.04	1.26765	1.05586

## Sheet: S2 Video Idgf-null, Fig 2B
Idgf-null (Idgf4Δ; Idgf(1Δ, 2-3Δ, 6Δ, 5Δ)
File:	050323 belly mount sxt.lif			Series006			The normalized ratio is each ratio divided by the ratio at at the last frame ahown here before CO2 is turned on (frame 10, 45 seconds)
Objective	40x oil						CO2 is turned on at 1 minute, off at 2 minutes
Resolution	512x512			Gain	intensity
Bit depth	12 bit		pHluorin	1114.2	0.3
Pinhole (Airy Units)	2		FusionRed	813.2	0.15
zoom	0.75
Time (min)	Frame	pHluorin	FusionRed	ratio	Normalized ratio
00:00:00	1	412.78	352.29	1.17171	1.03161
00:15:00	2	398.97	358.34	1.11338	0.980262
00:30:00	3	412.98	359.3	1.1494	1.01197
00:45:00	4	404.55	356.18	1.1358	1
01:00:00	5	393	357.75	1.09853	0.967187
01:15:00	6	223.4	349.45	0.63929	0.562854
01:30:00	7	176.44	338.27	0.521595	0.459231
01:45:00	8	173.6	330.88	0.524662	0.46193
02:00:00	9	170.76	328.85	0.519264	0.457178
02:15:00	10	176.57	333.78	0.529001	0.465751
02:30:00	11	202.88	331.64	0.611748	0.538604
02:45:00	12	258.14	336.27	0.767657	0.675872
03:00:00	13	290.37	335.81	0.864685	0.761299
03:15:00	14	334.93	342.58	0.977669	0.860774
03:30:00	15	360.25	345.83	1.0417	0.917146
03:45:00	16	376.6	347.33	1.08427	0.954631
04:00:00	17	399.27	347.66	1.14845	1.01114
04:15:00	18	363.29	344.54	1.05442	0.928349
04:30:00	19	373.93	347.22	1.07693	0.948163
04:45:00	20	377.54	345.87	1.09157	0.961053
05:00:00	21	360.83	347.26	1.03908	0.91484
05:15:00	22	375.37	350.27	1.07166	0.943526
05:30:00	23	386.75	343.32	1.1265	0.99181
05:45:00	24	400.24	356.36	1.12313	0.988846
06:00:00	25	401.17	348.24	1.15199	1.01425
06:15:00	26	398.12	356.74	1.11599	0.982561
06:30:00	27	387.26	354.98	1.09093	0.960497
06:45:00	28	396.15	354.29	1.11815	0.98446
07:00:00	29	400.07	355.7	1.12474	0.99026
07:15:00	30	414.57	362.62	1.14326	1.00657
07:30:00	31	406.38	355.12	1.14435	1.00752
07:45:00	32	413.99	351.95	1.17628	1.03563
08:00:00	33	413.29	359.54	1.1495	1.01206
08:15:00	34	408.7	361.67	1.13004	0.994923
08:30:00	35	401.56	360.5	1.1139	0.980714
08:45:00	36	404.68	358.95	1.1274	0.992602
09:00:00	37	415.12	360.67	1.15097	1.01335
09:15:00	38	405.24	364.08	1.11305	0.97997
09:30:00	39	412.09	364.75	1.12979	0.994705
09:45:00	40	406.24	357.44	1.13653	1.00064
10:00:00	41	414.35	357.98	1.15747	1.01907

## Sheet: S3 Video control
Control (yw; ; tpHusion)
File:	042123 belly mount UV wt.lif			Series002			The normalized ratio is each ratio divided by the ratio at at the last frame before CO2 is turned on (frame 4, 45 seconds)
Objective	40x oil						CO2 is turned on at 1 minute, off at 2 minutes
Resolution	1024x1024			Gain	intensity
Bit depth	12 bit		pHluorin	1091.2	0.5
Pinhole (Airy Units)	2		FusionRed	744.5	0.5
zoom	0.75
Time (min)	Frame	pHluorin	FusionRed	ratio	Normalized ratio
00:00:00	1	726.09	764.59	0.949646	1.00196
00:15:00	2	702.74	745.02	0.94325	0.995206
00:30:00	3	695.01	733.06	0.948094	1.00032
00:45:00	4	691.69	729.79	0.947793	1
01:00:00	5	701.51	725.38	0.967093	1.02036
01:15:00	6	521.74	701.27	0.743993	0.784974
01:30:00	7	343.62	644.03	0.533547	0.562936
01:45:00	8	272.33	620.53	0.438867	0.463041
02:00:00	9	256.35	617.19	0.41535	0.438229
02:15:00	10	264.5	612.41	0.4319	0.45569
02:30:00	11	282.38	611.33	0.461911	0.487354
02:45:00	12	298.97	624.11	0.479034	0.505421
03:00:00	13	327.79	645.02	0.508186	0.536178
03:15:00	14	352.61	647.23	0.544799	0.574807
03:30:00	15	386.93	654.35	0.59132	0.623891
03:45:00	16	413.43	655.42	0.630786	0.665532
04:00:00	17	429.2	655.06	0.655207	0.691298
04:15:00	18	453.93	653.07	0.695071	0.733357
04:30:00	19	480.2	662.08	0.72529	0.765241
04:45:00	20	495.87	665.16	0.74549	0.786553
05:00:00	21	524.37	671.18	0.781266	0.8243
05:15:00	22	526.72	683.45	0.770678	0.813129
05:30:00	23	547.32	672.43	0.813943	0.858777
05:45:00	24	567.1	678.05	0.836369	0.882438
06:00:00	25	577.2	659.03	0.875833	0.924076
06:15:00	26	601.4	662.23	0.908144	0.958167
06:30:00	27	604.9	668.4	0.904997	0.954846
06:45:00	28	624	673.09	0.927068	0.978133
07:00:00	29	622.87	657.55	0.947259	0.999436
07:15:00	30	651.03	671.68	0.969256	1.02265
07:30:00	31	639.63	658.92	0.970725	1.02419
07:45:00	32	655.16	678.7	0.965316	1.01849
08:00:00	33	650.51	658.27	0.988212	1.04264
08:15:00	34	663.82	653.46	1.01585	1.07181
08:30:00	35	668.77	658.09	1.01623	1.07221
08:45:00	36	706.22	668.62	1.05624	1.11442
09:00:00	37	722.02	669.06	1.07916	1.1386
09:15:00	38	688.1	648.43	1.06118	1.11963
09:30:00	39	672.6	645.21	1.04245	1.09987
09:45:00	40	683.12	649.27	1.05214	1.11009
10:00:00	41	690.86	662.61	1.04263	1.10007

## Sheet: S4 Video control
Control (yw; ; tpHusion)
File:	042123 belly mount UV wt.lif			Series003			The normalized ratio is each ratio divided by the ratio at at the last frame before CO2 is turned on (frame 4, 45 seconds)
Objective	40x oil						CO2 is turned on at 1 minute, off at 2 minutes
Resolution	1024x1024			Gain	intensity
Bit depth	12 bit		pHluorin	954.8	0.5		In the last few data points, the egg chamber was moving around so much that it was difficult to measure the same cells.
Pinhole (Airy Units)	2		FusionRed	680.8	0.5		The pH likely varies across the cells, higher right near the nurse cells and in DA forming cells, possibly causing fluctuations in the pHluorin.
zoom	0.75
Time (min)	Frame	pHluorin	FusionRed	ratio	Normalized ratio
00:00:00	1	546.49	557.86	0.979619	0.979564
00:15:00	2	543.04	544.68	0.996989	0.996934
00:30:00	3	542.31	552.67	0.981255	0.9812
00:45:00	4	541.11	541.08	1.00006	1
01:00:00	5	457.89	517.98	0.883992	0.883943
01:15:00	6	287.96	523.83	0.54972	0.54969
01:30:00	7	192.59	491.11	0.392152	0.392131
01:45:00	8	160.06	467.35	0.342484	0.342465
02:00:00	9	154.04	456.99	0.337075	0.337057
02:15:00	10	170.42	448.76	0.379758	0.379736
02:30:00	11	191.53	449.85	0.425764	0.425741
02:45:00	12	206.99	449.43	0.460561	0.460536
03:00:00	13	217.07	442.41	0.490653	0.490626
03:15:00	14	234.29	442.04	0.53002	0.529991
03:30:00	15	255.15	451.37	0.565279	0.565248
03:45:00	16	273.96	461.6	0.593501	0.593468
04:00:00	17	301.5	468.18	0.643983	0.643947
04:15:00	18	314.13	472.01	0.665516	0.665479
04:30:00	19	326.67	466.77	0.699852	0.699813
04:45:00	20	339.69	463.06	0.733577	0.733536
05:00:00	21	355.14	462.95	0.767124	0.767081
05:15:00	22	378.81	468.36	0.808801	0.808756
05:30:00	23	397.28	461.16	0.86148	0.861432
05:45:00	24	424.88	469.92	0.904154	0.904104
06:00:00	25	431.65	464.08	0.93012	0.930068
06:15:00	26	447.59	467.83	0.956736	0.956683
06:30:00	27	454.94	475.47	0.956822	0.956769
06:45:00	28	477.22	462.57	1.03167	1.03161
07:00:00	29	487.85	461.61	1.05684	1.05679
07:15:00	30	486.78	463.54	1.05014	1.05008
07:30:00	31	495.57	456.17	1.08637	1.08631
07:45:00	32	515.07	463.08	1.11227	1.11221
08:00:00	33	516.38	458.81	1.12548	1.12541
08:15:00	34	528.95	465.26	1.13689	1.13683
08:30:00	35	544.92	458.98	1.18724	1.18718
08:45:00	36	550.47	455.65	1.2081	1.20803
09:00:00	37	546.45	448.41	1.21864	1.21857
09:15:00	38	591.37	439.21	1.34644	1.34637
09:30:00	39	546.51	468.13	1.16743	1.16737
09:45:00	40	581.45	452.05	1.28625	1.28618
10:00:00	41	579.88	463.27	1.25171	1.25164

## Sheet: S5 Video control
Control (yw; ; tpHusion)
File:	042523 belly mount UV wt.lif			Series001	Very dynamic, difficult to measure				The normalized ratio is each ratio divided by the ratio at at the last frame before CO2 is turned on (frame 4, 45 seconds)
Objective	40x oil								CO2 is turned on at 1 minute, off at 2 minutes
Resolution	1024x1024			Gain	intensity			The fact that the FusionRed gradually decreases causes the ratio to gradually increase.
Bit depth	12 bit		pHluorin	954.8	0.5			Suggests possible photobleaching
Pinhole (Airy Units)	2		FusionRed	680.8	0.5
zoom	1
Time (min)	Frame	pHluorin	FusionRed	ratio	Normalized ratio
00:00:00	1	728.29	617.55	1.17932	0.902056
00:15:00	2	730.22	593.58	1.2302	0.94097
00:30:00	3	755.66	592.38	1.27563	0.975725
00:45:00	4	714.36	546.41	1.30737	1
01:00:00	5	651.75	612.48	1.06412	0.813937
01:15:00	6	389.29	536.98	0.724962	0.554519
01:30:00	7	296.53	511.16	0.580112	0.443724
01:45:00	8	265.91	522.77	0.508656	0.389068
02:00:00	9	282.88	564.41	0.501196	0.383362
02:15:00	10	321.61	577.66	0.556746	0.425852
02:30:00	11	347.01	570.3	0.608469	0.465415
02:45:00	12	375.24	561.61	0.66815	0.511065
03:00:00	13	384.51	534.9	0.718845	0.54984
03:15:00	14	390.12	505.61	0.771583	0.590179
03:30:00	15	398.64	477.66	0.834569	0.638357
03:45:00	16	396.51	445.16	0.890713	0.681302
04:00:00	17	414.08	447.7	0.924905	0.707455
04:15:00	18	429.57	434.98	0.987563	0.755381
04:30:00	19	460.37	445.87	1.03252	0.789769
04:45:00	20	473.25	433.17	1.09253	0.835668
05:00:00	21	506.05	440.67	1.14836	0.878378
05:15:00	22	518.67	438.85	1.18188	0.904017
05:30:00	23	521.71	416.3	1.25321	0.958571
05:45:00	24	543.85	417.16	1.3037	0.99719
06:00:00	25	554.71	425.21	1.30456	0.997847
06:15:00	26	558.83	421.02	1.32732	1.01526
06:30:00	27	586.63	419.54	1.39827	1.06953
06:45:00	28	610.03	403.48	1.51192	1.15646
07:00:00	29	654.6	390.56	1.67605	1.28201
07:15:00	30	675.37	377.18	1.79058	1.3696
07:30:00	31	683.11	429.22	1.59151	1.21734
07:45:00	32	641.25	412.96	1.55281	1.18774
08:00:00	33	639.44	412.58	1.54986	1.18548
08:15:00	34	696.71	460.59	1.51265	1.15702
08:30:00	35	725.7	406.57	1.78493	1.36528
08:45:00	36	712.88	390	1.8279	1.39815
09:00:00	37	763.35	381.54	2.00071	1.53033
09:15:00	38	746.43	394.54	1.8919	1.4471
09:30:00	39	698.09	430.54	1.62143	1.24022
09:45:00	40	716.57	407.13	1.76005	1.34625
10:00:00	41	736.53	381.46	1.93082	1.47687

## Sheet: S6 Video control
Control (yw; ; tpHusion)
File:	042523 belly mount UV wt.lif			Series002			The normalized ratio is each ratio divided by the ratio at at the last frame before CO2 is turned on (frame 4, 45 seconds)
Objective	40x oil						CO2 is turned on at 1 minute, off at 2 minutes
Resolution	1024x1024			Gain	intensity
Bit depth	12 bit		pHluorin	1113.2	0.5
Pinhole (Airy Units)	2		FusionRed	747.9	0.5
zoom	0.75
Time (min)	Frame	pHluorin	FusionRed	ratio	Normalized ratio
00:00:00	1	415.91	524.61	0.792798	0.943684
00:15:00	2	427.75	521.37	0.820435	0.97658
00:30:00	3	413.53	501.07	0.825294	0.982364
00:45:00	4	431.22	513.29	0.84011	1
01:00:00	5	367.02	507.43	0.723292	0.860949
01:15:00	6	193.26	473.51	0.408143	0.485821
01:30:00	7	158.82	465.59	0.341116	0.406037
01:45:00	8	159.37	476.98	0.334123	0.397713
02:00:00	9	168.1	484.39	0.347034	0.413082
02:15:00	10	189.65	483.45	0.392285	0.466944
02:30:00	11	212.71	482.76	0.440612	0.52447
02:45:00	12	220.85	481.52	0.458652	0.545943
03:00:00	13	232.95	484.83	0.480478	0.571922
03:15:00	14	247.64	478.09	0.517978	0.61656
03:30:00	15	259.72	475.78	0.545883	0.649775
03:45:00	16	279.21	478.06	0.584048	0.695204
04:00:00	17	270.5	453.36	0.596656	0.710212
04:15:00	18	281.84	455.66	0.618531	0.736251
04:30:00	19	292.84	456.06	0.642108	0.764315
04:45:00	20	308.62	453.44	0.680619	0.810155
05:00:00	21	318.86	451.81	0.705739	0.840056
05:15:00	22	334.7	456.65	0.732946	0.872441
05:30:00	23	346.26	459.77	0.753116	0.896449
05:45:00	24	353.04	461.98	0.764189	0.90963
06:00:00	25	362.53	457.27	0.792814	0.943703
06:15:00	26	365.85	456.5	0.801424	0.953951
06:30:00	27	372.45	453.2	0.821823	0.978232
06:45:00	28	373.33	451	0.827783	0.985327
07:00:00	29	384.34	451.24	0.851742	1.01385
07:15:00	30	379.96	447.69	0.848712	1.01024
07:30:00	31	383.31	446.8	0.857901	1.02118
07:45:00	32	386.29	445.45	0.86719	1.03223
08:00:00	33	392.67	445.88	0.880663	1.04827
08:15:00	34	432.9	462.94	0.93511	1.11308
08:30:00	35	423.61	460.55	0.919792	1.09485
08:45:00	36	395.02	453.06	0.871893	1.03783
09:00:00	37	413.51	454.59	0.909633	1.08275
09:15:00	38	404.08	457.58	0.883081	1.05115
09:30:00	39	397.24	455.43	0.872231	1.03823
09:45:00	40	403.59	448.33	0.900207	1.07154
10:00:00	41	438.29	456.89	0.95929	1.14186

## Sheet: S7 Video control
Control (yw; ; tpHusion)
File:	042623 belly mount wt.lif		Series 001			The normalized ratio is each ratio divided by the ratio at at the last frame before CO2 is turned on (frame 4, 45 seconds)
Objective	40x oil					CO2 is turned on at 1 minute, off at 2 minutes
Resolution	1024x1024			Gain	intensity
Bit depth	12 bit		pHluorin	1014.7	0.5
Pinhole (Airy Units)	2		FusionRed	734.2	0.5
zoom	0.75
Time (min)	Frame	pHluorin	FusionRed	ratio	Normalized ratio
00:00:00	1	1072.9	913.65	1.1743	0.90335
00:15:00	2	1156.58	946.95	1.22137	0.939561
00:30:00	3	1123.82	897.16	1.25264	0.963615
00:45:00	4	1201.73	924.45	1.29994	1
01:00:00	5	1149.54	894.97	1.28445	0.98808
01:15:00	6	762.04	843.16	0.903791	0.695255
01:30:00	7	485.55	800.68	0.606422	0.4665
01:45:00	8	360.31	789.32	0.456482	0.351156
02:00:00	9	344.48	781.79	0.44063	0.338962
02:15:00	10	392.64	770.49	0.509598	0.392016
02:30:00	11	487.3	829.66	0.587349	0.451828
02:45:00	12	598.98	886.26	0.675851	0.519909
03:00:00	13	684.17	889.07	0.769534	0.591977
03:15:00	14	763.36	879.13	0.868313	0.667964
03:30:00	15	804.74	834.14	0.964754	0.742153
03:45:00	16	866.08	839.18	1.03206	0.793925
04:00:00	17	891.64	796.13	1.11997	0.861553
04:15:00	18	939.15	816.49	1.15023	0.884832
04:30:00	19	945.47	807.96	1.17019	0.90019
04:45:00	20	981.4	811.53	1.20932	0.930289
05:00:00	21	970.65	769.57	1.26129	0.970267
05:15:00	22	1020.5	820.22	1.24418	0.957104
05:30:00	23	1017.63	778.41	1.30732	1.00568
05:45:00	24	1078.05	805.28	1.33873	1.02984
06:00:00	25	1074.41	804.13	1.33611	1.02783
06:15:00	26	1069.95	775.67	1.37939	1.06112
06:30:00	27	1114.02	770.72	1.44543	1.11192
06:45:00	28	1092.12	769.21	1.41979	1.0922
07:00:00	29	1118.36	810.54	1.37977	1.06141
07:15:00	30	1066.92	921.32	1.15803	0.890836
07:30:00	31	1133.85	944.36	1.20065	0.923623
07:45:00	32	1025.66	756.1	1.35651	1.04352
08:00:00	33	1072.1	895.98	1.19657	0.920478
08:15:00	34	1014.07	711.1	1.42606	1.09702
08:30:00	35	1108.49	720.57	1.53835	1.1834
08:45:00	36	1026.7	684.92	1.49901	1.15314
09:00:00	37	997.51	688.67	1.44846	1.11425
09:15:00	38	1096.8	730.28	1.50189	1.15535
09:30:00	39	1181.41	762.68	1.54902	1.19161
09:45:00	40	1144.51	783.27	1.46119	1.12405
10:00:00	41	1197.72	877.77	1.3645	1.04967

## Sheet: S8 Video control
Control (yw; ; tpHusion)
File:	042623 belly mount wt.lif		Series 003				The normalized ratio is each ratio divided by the ratio at at the last frame before CO2 is turned on (frame 4, 45 seconds)
Objective	40x oil						CO2 is turned on at 1 minute, off at 2 minutes
Resolution	1024x1024			Gain	intensity		The sudden drop at frame 20 resulted from the egg chamber completely disappearing from view. The peak at frame 23 is due to relocation of the ROI away from cells directly adjacent to the nurse cells. Dramatic movement of the egg chamber would have put the ROI right next to the nurse cells.
Bit depth	12 bit		pHluorin	1014.7	0.5
Pinhole (Airy Units)	2		FusionRed	734.2	0.5
zoom	0.75
Time (min)	Frame	pHluorin	FusionRed	ratio	Normalized ratio
00:00:00	1	1173.13	981.86	1.1948	0.904453
00:15:00	2	1210.18	1032.49	1.1721	0.887266
00:30:00	3	1224.69	1001.4	1.22298	0.925781
00:45:00	4	1122.46	849.69	1.32102	1
01:00:00	5	1232.16	857.17	1.43747	1.08815
01:15:00	6	1000.83	1132.83	0.883478	0.668783
01:30:00	7	644.84	1001.06	0.644157	0.48762
01:45:00	8	429.83	926.13	0.464114	0.351329
02:00:00	9	379.99	903.1	0.420762	0.318512
02:15:00	10	418.98	888.09	0.471777	0.35713
02:30:00	11	484.03	866.14	0.558836	0.423033
02:45:00	12	504.79	782.56	0.64505	0.488296
03:00:00	13	594.64	802.32	0.741151	0.561043
03:15:00	14	700.5	837.93	0.835989	0.632834
03:30:00	15	798.98	902.12	0.885669	0.670442
03:45:00	16	819.21	892.15	0.918242	0.6951
04:00:00	17	854.04	960.29	0.889356	0.673233
04:15:00	18	844.01	937.55	0.900229	0.681464
04:30:00	19	846.64	1068.66	0.792244	0.59972
04:45:00	20	278.8	392.48	0.710355	0.537731
05:00:00	21	898.71	1064.31	0.844406	0.639206
05:15:00	22	880.4	822.72	1.07011	0.810061
05:30:00	23	937.1	875.63	1.0702	0.81013
05:45:00	24	950.94	790.16	1.20348	0.91102
06:00:00	25	959.57	870.91	1.1018	0.834052
06:15:00	26	1068.95	882.51	1.21126	0.916911
06:30:00	27	984	785.45	1.25279	0.948345
06:45:00	28	1119.73	803.49	1.39358	1.05493
07:00:00	29	1036.08	752.17	1.37745	1.04272
07:15:00	30	1110.19	726.33	1.52849	1.15705
07:30:00	31	1303.87	813.61	1.60257	1.21313
07:45:00	32	1186.93	743.62	1.59615	1.20827
08:00:00	33	1167.8	794.76	1.46937	1.1123
08:15:00	34	1167.77	843.43	1.38455	1.04809
08:30:00	35	1546.79	995.65	1.55355	1.17602
08:45:00	36	1279.58	805.63	1.5883	1.20232
09:00:00	37	1229	768.41	1.59941	1.21073
09:15:00	38	1306.51	743.96	1.75616	1.32939
09:30:00	39	1390.65	773.75	1.79729	1.36053
09:45:00	40	1250.34	710.57	1.75963	1.33202
10:00:00	41	1360.43	759.11	1.79214	1.35663

## Sheet: S9 Video control
Control (yw; ; tpHusion)
File:	042623 belly mount wt.lif		Series 004				The normalized ratio is each ratio divided by the ratio at at the last frame before CO2 is turned on (frame 4, 45 seconds)
Objective	40x oil						CO2 is turned on at 1 minute, off at 2 minutes
Resolution	1024x1024			Gain	intensity
Bit depth	12 bit		pHluorin	966.6	0.5
Pinhole (Airy Units)	2		FusionRed	726.9	0.5
zoom	0.75
Time (min)	Frame	pHluorin	FusionRed	ratio	Normalized ratio
00:00:00	1	910.09	949.94	0.95805	0.979758
00:15:00	2	925.76	989.55	0.935536	0.956735
00:30:00	3	943.03	989.16	0.953364	0.974967
00:45:00	4	939.58	960.87	0.977843	1
01:00:00	5	694.89	1047.97	0.663082	0.678107
01:15:00	6	418.83	972.81	0.430536	0.440292
01:30:00	7	289.73	785.25	0.368965	0.377326
01:45:00	8	254.9	701.71	0.363255	0.371487
02:00:00	9	235.53	651.58	0.361475	0.369666
02:15:00	10	254.37	647.17	0.39305	0.401956
02:30:00	11	287.97	658.72	0.437166	0.447072
02:45:00	12	343.72	670.6	0.512556	0.52417
03:00:00	13	379.43	681.5	0.556757	0.569373
03:15:00	14	442.03	701.46	0.630157	0.644436
03:30:00	15	494.38	704.04	0.702204	0.718116
03:45:00	16	526.92	702.84	0.749701	0.766689
04:00:00	17	544.96	710.04	0.767506	0.784897
04:15:00	18	582.58	744.79	0.782207	0.799931
04:30:00	19	608.47	762.38	0.798119	0.816204
04:45:00	20	633.21	748.25	0.846255	0.86543
05:00:00	21	680.82	790.29	0.861481	0.881002
05:15:00	22	708.11	796.16	0.889407	0.90956
05:30:00	23	770.1	823.95	0.934644	0.955822
05:45:00	24	775.19	826.63	0.937771	0.95902
06:00:00	25	777.33	811.7	0.957657	0.979356
06:15:00	26	802.1	792.94	1.01155	1.03447
06:30:00	27	834.13	815.33	1.02306	1.04624
06:45:00	28	856.5	823.14	1.04053	1.06411
07:00:00	29	874.35	819.11	1.06744	1.09163
07:15:00	30	887.63	808.4	1.09801	1.12289
07:30:00	31	917.79	887.14	1.03455	1.05799
07:45:00	32	926.47	832.22	1.11325	1.13848
08:00:00	33	944.58	871.69	1.08362	1.10817
08:15:00	34	954.63	855.93	1.11531	1.14059
08:30:00	35	943.79	841.59	1.12144	1.14685
08:45:00	36	989.77	893.98	1.10715	1.13224
09:00:00	37	984.37	872.72	1.12793	1.15349
09:15:00	38	984.48	854.99	1.15145	1.17754
09:30:00	39	1007.95	855.74	1.17787	1.20456
09:45:00	40	1060.73	879.16	1.20653	1.23387
10:00:00	41	1016.07	850.85	1.19418	1.22124

[truncated: 13 more sheets: S10 Video control, S11 Video control, S12 Video control, S13 Video Idgf-null, S14 Video Idgf-null, S15 Video Idgf-null, S16 Video Idgf-null, S17 Video Idgf-null, S18 Video Idgf-null, S19 Video Idgf-null, S20 Video Idgf-null, S21 Video Idgf-null, S22 Video Idgf-null]
