# Supplementary material for: CO2 exposure drives a rapid pH response in live adult Drosophila
Source: PLoS One. 2024 Apr 16;19(4):e0302240. doi: 10.1371/journal.pone.0302240 (PMC11020609; doi:10.1371/journal.pone.0302240)
Supplement: S2 Data — Recovery time extends from when CO2 is turned off (at 2 minutes) until the normalized pHluorin/FusionRed ratio returns to 1.0. (CSV) [file pone.0302240.s024.csv]

genotype	minutes
control	5.25
control	5
control	4.75
control	3.75
control	5
control	3.25
control	4.75
control	4
control	5.5
control	5.25
control	5.5
Idgf-null	2
Idgf-null	3
Idgf-null	3
Idgf-null	2
Idgf-null	2.5
Idgf-null	4.5
Idgf-null	5.25
Idgf-null	2.75
Idgf-null	5
Idgf-null	1.45
Idgf-null	3.5
